# Supplementary material for: Cell differentiation controls iron assimilation in the choanoflagellate Salpingoeca rosetta
Source: mSphere. 2025 Feb 26;10(3):e00917-24. doi: 10.1128/msphere.00917-24 (PMC11934334; doi:10.1128/msphere.00917-24)
Supplement: Table S3 — Oligonucleotides. [file msphere.00917-24-s0004.xlsx]

## Sheet: Table_B
Table S4: Oligonucleotide Sequences1
ID	Oligo Type2	Sequence (5'-3')	Description
oFL_0031	Cas9 crRNA	AACGTAGTACAGCTCCAGGA	crRNA for editing PTS into ptsg_09715
oFL_0033	Ultramer	CACACACACATACACACATAGCAAACACTCACCAACGTAGTACAGCTCCAtttatttaattaaataaaGGACGGTGAGCAGCGCAGCGGCCGCGATCGTGCCCATGAACAGGCCAGCC	repair oligo for FL_0031, introducing PTS and PacI site
oFL_0035	Primer	CATCATCCAGCGTCAGGAA	5' primer for screening oFL_0031 insertions
oFL_0036	Primer	TCTATGAGACGAGACGGCAA	3' primer for screening oFL_0031 insertions
oFL_0047	qPCR Primer	CATGGAAGAAGCGCATGGTG	5' qpcr primer for ptsg_09715
oFL_0049	qPCR Primer	GGGTCCGCAAGATCATTGAG	3' qpcr primer for ptsg_09715
oFL_0050	qPCR Primer	CAAGCTCCCCACGGACAAG	5' qpcr primer for ptsg_01554 (cofilin)
oFL_0051	qPCR Primer	GGGTCCATGCGAAGAAGAC	3' qpcr primer for ptsg_01554 (cofilin)
oFL_0090	Cas9 crRNA	TGCAGGACCACTACAACTGA	crRNA for editing the C-terminus of ptsf_09715 for ALFA tagging, cuts right infront of stop codon, MFE=-1.3
oFL_0094	Primer	GTCTTTAGCTTGCGGACCCA	5' primer for screening edits in PTSG_09715 for crRNAs oFL_90, equidistant to cut site
oFL_0095	Primer	AAGCATGGCCTCCTCCTTTG	3' primer for screening edits in PTSG_09715 for crRNAs oFL_90, equidistant to cut site
oFL_0099	Ultramer	GCCGGTCTGTCAACGCTGAAAAGCGCCACCTGTTGCAGGACCACTACAACGgaTccGgaTctAgaCtcGagGaaGagCtcCggCgtCgcCtgAcgGagTGAAGGACTGAAGGAAGGAACACACGAGAGCGCAAAGAGCGAGAGGATTG	repair oligo for oFL_0090, for inserting a cas12a screenable ALFA tag at the c-terminus of ptsg_09715
oFL_0101	Cas12a gRNA	GACTCGAGGAAGAGCTCCGG	cas12a screening guide RNA for ALFA tag edits
oFL_0175	Cas9 crRNA	ttatttaattaaataaaGGA	antisense crRNA for reverting ptsg_09715PTS to WT with single mutation G152A
oFL_0176	Ultramer	CACACACACATACACACATAGCAAACACTCACCAACGTAGTACAGCTCTAGGACGGTGAGCAGCGCAGCGGCCGCGATCGTGCCCATGAACAGGCCAGCC	antisense repair oligo for ofFL_0175
	RNA oligo	TAATTTCTACTAAGTGTAGATTTTAATTAAATAAANRRNGG	cas12a screening guide RNA for PTS edits
1Oligonucleotide sequences for qPCR can be found in methods
2Integrated DNA Technologies
