# Supplementary material for: Cell differentiation controls iron assimilation in the choanoflagellate Salpingoeca rosetta
Source: mSphere. 2025 Feb 26;10(3):e00917-24. doi: 10.1128/msphere.00917-24 (PMC11934334; doi:10.1128/msphere.00917-24)
Supplement: Table S4 — Strains. [file msphere.00917-24-s0005.xlsx]

## Sheet: Strains
S. rosetta strains
Strain					Genotype
Name	Species	Feeder Bacteria	Source	Mutation Type	Genetic Technique	Location* (supercontig:nucleotide)	Strand	Sequence (5'-3')	Notes
SrEpac	Salpingoeca rosetta	Echinicola pacifica	(Levin and King, 2013)	Wild-Type					ATCC; Cat. No. PRA-390
SrEpac-HD1	Salpingoeca rosetta	Echinicola pacifica	(Levin and King, 2013)	Wild-Type Thecate
cytb561aPTS	Salpingoeca rosetta	Echinicola pacifica	This Study	Insertion	CRISPR/Cas9 Genome Editing	GL832985:213536	Reverse	TTTATTTAATTAAATAAA
cytb561aG152A	Salpingoeca rosetta	Echinicola pacifica	This Study	Insertion/Deletion	CRISPR/Cas9 Genome Editing	GL832985:213536	Reverse	A	Deletion of PTS insertion from cytb561aPTS and reversion to wild type allele with a single synonymous mutation of G to A.
cytb561aALFA	Salpingoeca rosetta	Echinicola pacifica	This Study	Insertion	CRISPR/Cas9 Genome Editing	GL832985:210702	Reverse	GGATCCGGATCTAGACTCGAGGAAGAGCTCCGGCGTCGCCTGACGGAG
*Reference: (Fairclough et al. 2013)
